# Supplementary material for: The Impact of Purebred Zebu Breeds on Growth Performance and Carcass Characteristics
Source: Animals (Basel). 2025 Oct 17;15(20):3024. doi: 10.3390/ani15203024 (PMC12562142; doi:10.3390/ani15203024)
Supplement: Supplementary file 1 [file animals-15-03024-s001.zip]

Archive with 1 entries (1 files):
- animals-3921479-supplementary.pdf
